# Supplementary material for: Comparative Study on the Performance of Three Detection Methods for the Quantification of Pacific Ciguatoxins in French Polynesian Strains of Gambierdiscus polynesiensis
Source: Mar Drugs. 2022 May 25;20(6):348. doi: 10.3390/md20060348 (PMC9229625; doi:10.3390/md20060348)
Supplement: Supplementary file 1 [file marinedrugs-20-00348-s001.zip]

Archive with 1 entries (1 files):
- marinedrugs-1728436-supplementary.pdf
